# Supplementary material for: Adaptive Mobile Health Intervention to Reduce Excess Gestational Weight Gain: A Cluster-Randomized Clinical Trial
Source: JAMA Netw Open. 2026 Apr 20;9(4):e268007. doi: 10.1001/jamanetworkopen.2026.8007 (PMC13096985; doi:10.1001/jamanetworkopen.2026.8007)
Supplement: Supplement 3. — eFigure 2. Adjusted mean condition differences and relative risk estimating condition differences in meeting the IOM guidelines for GWG by number of self-weighing per week [file jamanetwopen-e268007-s003.xlsx]

## Sheet: eFigure 2
	Supplemental eFigure 2. Adjusted mean condition differences (95% CI) and Relative risk (95% CI) estimating condition differences in meeting the IOM guidelines for weekly rate of GWG (A) and total GWG (B)
	by number of self-weighing per week, assessed objectively from the study-provided digital scale.
